# Supplementary material for: Effect of Cellulose Nanofibers’ Structure and Incorporation Route in Waterborne Polyurethane–Urea Based Nanocomposite Inks
Source: Polymers (Basel). 2022 Oct 25;14(21):4516. doi: 10.3390/polym14214516 (PMC9654412; doi:10.3390/polym14214516)
Supplement: Supplementary file 1 [file polymers-14-04516-s001.zip]

Archive with 1 entries (1 files):
- polymers-1970563 - supplementary.pdf
